# Supplementary material for: A Comparative Transcriptomic with UPLC-Q-Exactive MS Reveals Differences in Gene Expression and Components of Iridoid Biosynthesis in Various Parts of Gentiana macrophylla
Source: Genes (Basel). 2022 Dec 15;13(12):2372. doi: 10.3390/genes13122372 (PMC9778098; doi:10.3390/genes13122372)
Supplement: Supplementary file 1 [file genes-13-02372-s001.zip]

Archive with 3 entries (2 files):
- Supplementary/
- Supplementary/Supplementary Figuers.pptx
- Supplementary/Supplementary Schedule.xlsx
