# Supplementary material for: A Comparative Transcriptomic with UPLC-Q-Exactive MS Reveals Differences in Gene Expression and Components of Iridoid Biosynthesis in Various Parts of Gentiana macrophylla
Source: Genes (Basel). 2022 Dec 15;13(12):2372. doi: 10.3390/genes13122372 (PMC9778098; doi:10.3390/genes13122372)
Supplement: Supplementary file 1 [file genes-13-02372-s001.zip › Supplementary/Supplementary Schedule.xlsx]

## Sheet: 1
Comparative transcriptomic with UPLC-Q-Exactive MS reveals differences in gene expression and components of iridoid biosynthesis in various parts of Gentiana macrophylla.
Yuhang Koua, Xiaoying Yia, Zhuo Lic, Yun Aic, *, Siting Maa, Qianliang Chena,b,*
a College of Life Sciences, Northwest University, Xi’an 710069, China
b Biomedicine Key Laboratory of Shaanxi Province, Northwest University, Xi’an 710069, China
c Xi'an Institute for Food and Drug Control, Xi’an 710054, China
* Correspondence: aiyun-vip@163.com; cql999999@126.com
	Table S1. Primer names and sequences were used in this study.
	Genes	F（5'-3'）	R（5'-3'）	Length（bp）
	UBC 13	AGCAGCTCAAGGATCTATGC	AAGTATCAGGAGGGCCAATAAC	111
	HDR	GATCTTATGCTAGTAATCGGAGGTT	GCCAATTCTCTTCTCACTATCAATC	114
	GPPS	GTATTGGTTCAGAAGGATTAGTAGC	AGCAGCAGTCTTGTGAATGTG	113
	G8O	GCAACAAGCACGCTGGAAT	CACACCGCAAGTATGGCAAT	148
	SLS	GGTTGGAGATGTTAATGAGAATGC	CTGGATGGTATGGTGAATGTGAG	115
	7-DLGT	GGAGTTAATGGAGGTGAGAA	CGCTCTTGGCAACTATGT	140
	7-DLH	TTATGACTGTTGAACGGATG	CCTCTTGCCATTGTCTGT	115

## Sheet: 2
Table S2 Abbreviations of pathways and enzymes.
Abbreviations	Annotations
MVA	Mevalonate pathway
MEP	Methylerythritol4-phosphate pathway
IPP	Isopentenyl phosphate
DMAPP	Dimethylallyl diphosphate
HMBPP	1-Hydroxy-2-methyl-2-butenyl 4-diphosphate
M3K	Mevalonate-3-kinase
M3P5K	Mevalonate-3-Phosphate-5-Kinase
MBD	Bisphosphomevalonate Decarboxylase
IPK	Isopentenyl Phosphate Kinase
tAHMP	Trans-Anhydromevalonate Phosphate
ACN X1	Mevalonate 5-Phosphate Dehydratase Large Subunit
PMD	Phosphomevalonate Decarboxylase
MK	Mevalonate Kinase
GPPS	Geranyl Diphosphate Synthase
AACT	Acetyl-CoA C-Acetyltransferase
HMGS	Hydroxymethylglutaryl-CoA Synthase
HMGR	Hydroxymethylglutaryl-CoA Reductase (NADPH)
PMK	Phosphomevalonate Kinase
MVD	Diphosphomevalonate Decarboxylase
DXS	1-Deoxy-D-Xylulose-5-Phosphate Synthase
DXR	1-Deoxy-D-Xylulose-5-Phosphate Reductoisomerase
CMS	2-C-Methyl-D-Erythritol 4-Phosphate Cytidylyltransferase
CMK	4-(Cytidine 5'-diphospho)-2-C-Methyl-D-Erythritol Kinase
MCS	2-C-Methyl-D-Erythritol 2,4-Cyclodiphosphate Synthase
HDS	4-Hydroxy-3-Methylbut-2-Enyl-Diphosphate Synthase
HDR	4-Hydroxy-3-Methylbut-2-Enyl Diphosphate Reductase
IDI	Isopentenyl-Diphosphate Delta-Isomerase
GGPPS	Geranylgeranyl Pyrophosphate Synthase
GES	Geraniol Synthase
G8O	Geraniol 8-Hydroxylase
8HGO	8-Hydroxygeraniol Oxidoreductase
IS	Iridoid Synthase
7-DLNGT	7-Deoxyloganetin Glucosyltransferase
7-DLGT	7-Deoxyloganetic Acid Glucosyltransferase
7-DLH	7-Deoxyloganic Acid Hydroxylase
SLS	Secologanin Synthase
LAMT	Loganate Methyltransferase
UBC	Ubiquitin Conjugating Enzyme

## Sheet: 3
Table S3 Transcriptome sequencing results of of G. macrophylla.
Sample	Raw_Reads	Raw_Bases	Valid_Reads	Valid_Bases	Valid%	Q20%	Q30%	GC%
flower1	53952378	8.09G	53075852	7.42G	98.38	98.32	94.57	43.64
flower2	45550726	6.83G	44802264	6.26G	98.36	98.32	94.59	43.42
flower3	41854100	6.28G	40946200	5.72G	97.83	98.33	94.61	44.1
leaf1	45516528	6.83G	44703986	6.25G	98.21	98.35	94.64	43.75
leaf2	44808732	6.72G	43872332	6.13G	97.91	98.39	94.76	43.54
leaf3	45496868	6.82G	44795216	6.26G	98.46	98.35	94.66	43.59
root1	51344520	7.70G	50490664	7.05G	98.34	98.27	94.43	43.85
root2	51213912	7.68G	50415740	7.04G	98.44	98.22	94.31	44.1
root3	46615988	6.99G	45917910	6.41G	98.5	98.25	94.38	43.76
stem1	51884354	7.78G	51128250	7.15G	98.54	98.34	94.63	43.46
stem2	52075016	7.81G	51385280	7.18G	98.68	98.32	94.55	43.3
stem3	50985534	7.65G	50234926	7.02G	98.53	98.28	94.49	43.42
